# Supplementary material for: Influenza Vaccination among Patients with Diabetes or Ischemic Heart Disease in Thailand: Coverage, Knowledge and Associated Factors
Source: Vaccines (Basel). 2023 Apr 4;11(4):794. doi: 10.3390/vaccines11040794 (PMC10144710; doi:10.3390/vaccines11040794)
Supplement: Supplementary file 1 [file vaccines-11-00794-s001.zip]

Archive with 1 entries (1 files):
- vaccines-2258043-supplementary.pdf
